# Supplementary material for: Proteomic Analysis of Plasma from California Sea Lions (Zalophus californianus) Reveals Apolipoprotein E as a Candidate Biomarker of Chronic Domoic Acid Toxicosis
Source: PLoS One. 2015 Apr 28;10(4):e0123295. doi: 10.1371/journal.pone.0123295 (PMC4412824; doi:10.1371/journal.pone.0123295)
Supplement: S1 Table — Of the 49 spots of interest, 34 could be identified. Fold change (Δ) is DAT/non-DAT, with p-values calculated using a Wilcoxon rank sum test. The area under the ROC curve (AuROC) is also given. The protein ID (UniProt ID) is of the most abundant protein within each spot. If an uncharacterized protein had no apparent homology to a known protein using Blastp, it is listed as ‘unknown’. The score is the Mascot protein score. The ‘Matches’ column shows the number of spectra that were matched to a peptide (and the number of significant matches). The ‘Sequences’ column is the number of spectra matched to a distinct peptide sequence (and the number of significant matches). emPAI is exponentially Modified Protein Abundance Index, which is a relative quantification related to protein coverage. Lastly, the ‘Description’ column is the protein description from UniProt which includes the protein name, species (OS), gene symbol, if applicable (GN). (XLS) [file pone.0123295.s004.xls]

## Sheet: For pub
Table S1. Full Table of Protein Identification of 34 gel plugs. Of the 49 spots of interest, 34 could be identified. Fold change (Δ) is DAT/non-DAT, with p-values calculated using a Wilcoxon rank sum test. The area under the ROC curve (AuROC) is also given. The protein ID (UniProt ID) is of the most abundant protein within each spot. If an uncharacterized protein had no apparent homology to a kno…
Spot #	fold Δ	p-value	AuROC	UniProt ID	Protein Name	Score	Matches	Sequences	emPAI	Description
3533	-3.35602	0.0450021	0.716667	Q7M2U7	ApoE	145	3 (3)	3 (3)	0.29	Apolipoprotein E OS=Zalophus californianus GN=APOE
				F1SJT7	ApoA-IV	131	4 (3)	3 (2)	0.25	Apolipoprotein A-IV OS=Sus scrofa GN=APOA4
				E2RE76	ApoA-IV	64	2 (2)	2 (2)	0.16	Uncharacterized protein OS=Canis familiaris GN=APOA4
3486	-3.19333	0.00151193	0.841667	Q7M2U7	ApoE	1216	70 (50)	10 (9)	1.51	Apolipoprotein E OS=Zalophus californianus GN=APOE
3442	-3.17947	0.0032945	0.816667	Q7M2U7	ApoE	378	9 (8)	6 (5)	0.65	Apolipoprotein E OS=Zalophus californianus GN=APOE
2134	-3.15099	0.000759885	0.8625	Q7M2U7	ApoE	394	9 (8)	5 (4)	0.52	Apolipoprotein E OS=Zalophus californianus GN=APOE
3436	-2.756	0.00290365	0.820833	Q7M2U7	ApoE	176	3 (3)	3 (3)	0.29	Apolipoprotein E OS=Zalophus californianus GN=APOE
1409	-2.68822	0.00224604	0.829167	F1PDJ9	Unknown	120	3 (3)	2 (2)	0.88	Uncharacterized protein (Fragment) OS=Canis familiaris GN=Cfa.33591
2159	-2.66316	0.00010749	0.916667	Q7M2U7	ApoE	97	2 (2)	2 (2)	0.18	Apolipoprotein E OS=Zalophus californianus GN=APOE
3453	-2.64441	0.00963924	0.779167	Q7M2U7	ApoE	123	3 (3)	3 (3)	0.29	Apolipoprotein E OS=Zalophus californianus GN=APOE
3454	-2.63326	0.00477164	0.804167	Q7M2U7	ApoE	190	4 (4)	3 (3)	0.29	Apolipoprotein E OS=Zalophus californianus GN=APOE
3452	-2.54686	0.00766778	0.7875	Q7M2U7	ApoE	106	3 (3)	3 (3)	0.29	Apolipoprotein E OS=Zalophus californianus GN=APOE
2451	-2.42456	0.00538366	0.8	E2QYU2	Clusterin	192	5 (4)	3 (2)	0.2	Clusterin OS=Canis familiaris GN=Cfa.1254
3446	-2.20413	0.00606569	0.795833	Q7M2U7	ApoE	356	10 (9)	4 (4)	0.8	Apolipoprotein E OS=Zalophus californianus GN=APOE
				B4DJI1	L-lactate dehydrogenase	129	2 (2)	2 (2)	0.21	L-lactate dehydrogenase OS=Homo sapiens
				P00336	L-lactate dehydrogenase B chain	105	3 (3)	3 (3)	0.29	L-lactate dehydrogenase B chain OS=Sus scrofa GN=LDHB
2721	-2.03525	0.00132132	0.845833	G1LGY8	Immunoglobulin J chain	98	3 (2)	3 (2)	0.4	Uncharacterized protein OS=Ailuropoda melanoleuca
2583	-2.00038	0.0149822	0.7625	Q7M2U7	ApoE	259	6 (6)	4 (4)	0.52	Apolipoprotein E OS=Zalophus californianus GN=APOE
3465	-1.95797	0.00860315	0.783333	D2HC79	ApoA-IV	231	7 (7)	3 (3)	0.35	Putative uncharacterized protein (Fragment) OS=Ailuropoda melanoleuca GN=PANDA_008178
				E2RE76	ApoA-IV	143	4 (4)	3 (3)	0.25	Uncharacterized protein OS=Canis familiaris GN=APOA4
3536	-1.95988	0.0134459	0.766667	G1LGY8	Unknown	148	5 (5)	2 (2)	0.66	Uncharacterized protein OS=Ailuropoda melanoleuca
3501	-1.88868	0.00373272	0.8125	E2QYB2	Unknown	121	2 (2)	2 (2)	0.58	Uncharacterized protein OS=Canis familiaris GN=IGKC
3535	-1.80432	0.0278595	0.7375	D2HC79	ApoA-IV	214	9 (6)	5 (2)	0.35	Putative uncharacterized protein (Fragment) OS=Ailuropoda melanoleuca GN=PANDA_008178
				E2RE76	ApoA-IV	130	4 (4)	2 (2)	0.25	Uncharacterized protein OS=Canis familiaris GN=APOA4
				Q7M2U7	ApoE	111	3 (3)	3 (3)	0.29	Apolipoprotein E OS=Zalophus californianus GN=APOE
3252	-1.37685	0.016671	0.758333	D2HC77	ApoA-1	77	2 (2)	2 (2)	0.23	Uncharacterized protein (Fragment) OS=Ailuropoda melanoleuca GN=PANDA_008176
2452	-1.35668	0.0149822	0.7625	G1KZV4	Clusterin	140	3 (3)	2 (2)	0.2	Clusterin (Fragment) OS=Ailuropoda melanoleuca
3396	2.69214	0.0134459	0.766667	F1MKC4	Actin	62	4 (3)	3 (2)	0.16	Actin, gamma-enteric smooth muscle OS=Bos taurus GN=ACTG2
1044	1.93278	0.016671	0.758333	G1MKE1	Carboxypeptidase N subunit 2	91	4 (2)	3 (2)	0.11	Uncharacterized protein OS=Ailuropoda melanoleuca
3395	1.93134	0.016671	0.758333	F1PQL8	Actin, cytoplasmic 1	125	7 (6)	5 (4)	0.46	Uncharacterized protein OS=Canis familiaris GN=Cfa.32424
1464	1.85603	0.016671	0.758333	A2VE41	EFEMP1	228	9 (7)	6 (6)	0.48	EGF-containing fibulin-like extracellular matrix protein 1 OS=Bos taurus GN=EFEMP1
3534	1.77227	0.00290365	0.820833	G1MAY6	Antithrombin-III	88	8 (3)	5 (2)	0.13	Uncharacterized protein OS=Ailuropoda melanoleuca
				P32261	Antithrombin-III	67	4 (2)	3 (2)	0.13	Antithrombin-III OS=Mus musculus GN=Serpinc1
1515	1.70565	0.00538366	0.8	Q2Y099	Vitronectin	290	6 (6)	2 (2)	1.04	Vitronectin (Fragment) OS=Ailuropoda melanoleuca GN=VTN
				D2HEC6	Coagulation factor IX	110	4 (3)	4 (3)	0.21	Putative uncharacterized protein (Fragment) OS=Ailuropoda melanoleuca GN=PANDA_009140
3019	1.62337	0.0185247	0.754167	G1L6A5	Complement C4-A	94	4 (3)	4 (3)	0.05	Uncharacterized protein (Fragment) OS=Ailuropoda melanoleuca
1686	1.6038	0.00422329	0.808333	G1MJI1	Fibrinogen gamma chain	359	18 (11)	10 (8)	0.87	Uncharacterized protein OS=Ailuropoda melanoleuca
				F1P8G0	Fibrinogen gamma chain	348	18 (11)	10 (8)	0.89	Fibrinogen gamma chain OS=Canis familiaris GN=FGG
				P02679	Fibrinogen gamma chain	282	16 (9)	7 (5)	0.63	Fibrinogen gamma chain OS=Homo sapiens GN=FGG
1651	1.59684	0.0134459	0.766667	G1LHM6	Vitamin D-binding protein	794	50 (37)	14 (14)	2.61	Uncharacterized protein OS=Ailuropoda melanoleuca
				Q3MHN5	Vitamin D-binding protein	193	15 (8)	3 (3)	0.34	Vitamin D-binding protein OS=Bos taurus GN=GC
				Q66RQ0	Vitamin D-binding protein	146	22 (14)	4 (4)	0.64	Vitamin D-binding protein (Fragment) OS=Sus scrofa
				P21614	Vitamin D-binding protein	83	10 (6)	4 (3)	0.19	Vitamin D-binding protein OS=Mus musculus GN=Gc
				D2HC77	ApoA1	181	7 (4)	5 (4)	0.52	Uncharacterized protein (Fragment) OS=Ailuropoda melanoleuca GN=PANDA_008176
3150	1.58398	0.0205564	0.75	F1PH71	Hemoglobin subunit gamma	198	5 (4)	5 (4)	1.14	Uncharacterized protein OS=Canis familiaris GN=Cfa.45244
				G1M478	Hemoglobin subunit gamma	65	2 (2)	2 (2)	0.44	Uncharacterized protein OS=Ailuropoda melanoleuca
1628	1.55348	0.0134459	0.766667	F1P8G0	Fibrinogen gamma chain	173	9 (8)	5 (5)	0.56	Fibrinogen gamma chain OS=Canis familiaris GN=FGG
2789	1.50361	0.00606569	0.795833	G3X8D7	Glutathione peroxidase	569	18 (13)	4 (3)	0.63	Glutathione peroxidase OS=Bos taurus GN=GPX3
				P46412	Glutathione peroxidase 3	338	36 (19)	6 (4)	1.67	Glutathione peroxidase 3 OS=Mus musculus GN=Gpx3
				G1LNY7	Glutathione peroxidase	277	26 (17)	5 (4)	1.71	Glutathione peroxidase OS=Ailuropoda melanoleuca GN=GPX3
				D2HC77	ApoA1	137	4 (4)	3 (3)	0.37	Uncharacterized protein (Fragment) OS=Ailuropoda melanoleuca GN=PANDA_008176
1528	1.4085	0.016671	0.758333	G1LEJ5	Albumin	148	4 (4)	3 (3)	0.14	Uncharacterized protein OS=Ailuropoda melanoleuca
				E2RES2	Antithrombin-III	103	4 (3)	4 (3)	0.2	Uncharacterized protein OS=Canis familiaris GN=SERPINC1
				D2H5I3	Antithrombin-III	79	4 (2)	4 (2)	0.13	Putative uncharacterized protein (Fragment) OS=Ailuropoda melanoleuca GN=PANDA_005159
3173	1.36036	0.0409971	0.720833	D2HC77	ApoA-1	101	4 (3)	3 (3)	0.37	Uncharacterized protein (Fragment) OS=Ailuropoda melanoleuca GN=PANDA_008176
